# Supplementary material for: Room temperature chirality switching and detection in a helimagnetic MnAu2 thin film
Source: Nat Commun. 2024 Mar 7;15:1999. doi: 10.1038/s41467-024-46326-4 (PMC10920692; doi:10.1038/s41467-024-46326-4)
Supplement: Supplementary file 3 — Source Data File [file 41467_2024_46326_MOESM3_ESM.xlsx]

## Sheet: fig2c
T (K)	M/H (emu/mol)
399.877	0.0655853
399.278	0.0655853
398.779	0.0676815
398.268	0.0692092
397.786	0.0711051
397.28	0.0730825
396.761	0.0750767
396.259	0.0768633
395.788	0.0785717
395.281	0.0803147
394.786	0.0822445
394.263	0.0839886
393.785	0.0858751
393.275	0.0876804
392.784	0.0897313
392.264	0.0916419
391.78	0.0936418
391.256	0.0954421
390.783	0.0974729
390.278	0.0995536
389.771	0.101758
389.272	0.103938
388.771	0.106056
388.27	0.108232
387.764	0.110339
387.254	0.112478
386.774	0.114657
386.248	0.116671
385.771	0.118923
385.287	0.121129
384.77	0.123764
384.245	0.126176
383.77	0.12824
383.233	0.130109
382.64	0.131747
382.173	0.133626
381.768	0.136557
381.258	0.140052
380.761	0.143624
380.283	0.146476
379.776	0.149086
379.259	0.151477
378.763	0.153566
378.27	0.1559
377.766	0.158321
377.289	0.160771
376.793	0.163436
376.264	0.166363
375.779	0.169387
375.263	0.172054
374.801	0.17525
374.284	0.178265
373.769	0.18147
373.259	0.184103
372.782	0.187126
372.272	0.189734
371.792	0.192814
371.277	0.196063
370.801	0.200263
370.292	0.204399
369.763	0.20803
369.282	0.211727
368.766	0.215161
368.286	0.219011
367.769	0.221281
367.265	0.224808
366.781	0.228768
366.276	0.233987
365.78	0.237226
365.273	0.241472
364.783	0.245643
364.268	0.251731
363.775	0.257155
363.266	0.261414
362.787	0.264678
362.27	0.268506
361.788	0.271559
361.274	0.276561
360.786	0.280814
360.284	0.287512
359.768	0.292299
359.273	0.298351
358.778	0.30239
358.28	0.307182
357.763	0.309472
357.279	0.314473
356.774	0.320542
356.297	0.325926
355.785	0.333266
355.275	0.339649
354.777	0.347566
354.29	0.353179
353.783	0.359214
353.284	0.364897
352.773	0.371065
352.279	0.376731
351.75	0.383204
351.272	0.388838
350.782	0.39514
350.268	0.402884
349.787	0.409672
349.275	0.41627
348.764	0.421296
348.283	0.427856
347.774	0.434299
347.284	0.441435
346.761	0.447791
346.281	0.454281
345.773	0.460653
345.255	0.466745
344.769	0.471399
344.268	0.476875
343.782	0.483827
343.273	0.49379
342.781	0.500043
342.276	0.50608
341.783	0.509691
341.287	0.516079
340.777	0.521209
340.261	0.526999
339.776	0.534542
339.27	0.540089
338.774	0.544921
338.282	0.545207
337.779	0.552105
337.28	0.557466
336.797	0.563475
336.287	0.563957
335.772	0.56515
335.297	0.567226
334.772	0.569509
334.281	0.573062
333.77	0.57459
333.278	0.575991
332.788	0.57628
332.267	0.5799
331.78	0.583276
331.273	0.584377
330.776	0.583019
330.267	0.581788
329.773	0.582012
329.272	0.582761
328.789	0.582855
328.276	0.582873
327.76	0.582558
327.276	0.582542
326.77	0.582484
326.267	0.582551
325.793	0.582633
325.284	0.58273
324.782	0.581377
324.284	0.580223
323.785	0.579955
323.283	0.580528
322.787	0.581428
322.263	0.581486
321.793	0.581882
321.275	0.582264
320.771	0.582032
320.293	0.581928
319.79	0.58133
319.282	0.581384
318.791	0.581516
318.285	0.581563
317.782	0.581238
317.285	0.580894
316.779	0.580637
316.285	0.580515
315.77	0.580346
315.287	0.58042
314.777	0.580471
314.291	0.580851
313.801	0.581315
313.275	0.582092
312.755	0.58231
312.286	0.581967
311.782	0.581616
311.29	0.581856
310.782	0.582018
310.284	0.58207
309.781	0.581941
309.276	0.582299
308.772	0.582657
308.271	0.582879
307.79	0.58299
307.264	0.583185
306.763	0.583423
306.285	0.583626
305.792	0.583917
305.284	0.584197
304.767	0.584385
304.271	0.584612
303.774	0.584793
303.292	0.585214
302.784	0.585505
302.278	0.585847
301.767	0.586026
301.277	0.586233
300.783	0.586542
300.294	0.587034
299.782	0.587509
299.273	0.58793
298.802	0.588298
298.276	0.58871
297.799	0.589083
297.287	0.589434
296.76	0.589772
296.282	0.590127
295.764	0.590677
295.287	0.591309
294.777	0.592052
294.278	0.592655
293.77	0.593167
293.296	0.593654
292.785	0.594136
292.269	0.59457
291.79	0.595007
291.282	0.595438
290.773	0.596082
290.285	0.596651
289.78	0.597203
289.285	0.59751
288.788	0.598002
288.289	0.598621
287.774	0.599117
287.282	0.599599
286.791	0.600055
286.278	0.600872
285.783	0.601579
285.282	0.602169
284.767	0.602577
284.288	0.60313
283.785	0.603653
283.276	0.604273
282.794	0.60474
282.279	0.605319
281.763	0.605858
281.297	0.606437
280.77	0.606853
280.291	0.607323
279.781	0.607867
279.278	0.608442
278.773	0.609222
278.284	0.609865
277.776	0.610515
277.28	0.610961
276.77	0.611434
276.294	0.611974
275.776	0.61239
275.279	0.612932
274.786	0.613438
274.279	0.614091
273.78	0.614581
273.274	0.615015
272.785	0.615307
272.282	0.615695
271.778	0.616133
271.272	0.616749
270.799	0.617224
270.291	0.617752
269.778	0.618219
269.295	0.618658
268.778	0.619098
268.294	0.619595
267.774	0.620118
267.27	0.620654
266.786	0.621058
266.286	0.621654
265.775	0.62215
265.304	0.622638
264.794	0.622957
264.276	0.62341
263.774	0.623905
263.288	0.624412
262.777	0.624744
262.278	0.625085
261.792	0.625438
261.271	0.625897
260.796	0.6263
260.283	0.626691
259.785	0.627097
259.293	0.627469
258.779	0.627916
258.277	0.628248
257.785	0.628635
257.269	0.628892
256.766	0.629258
256.272	0.62959
255.796	0.630005
255.272	0.630371
254.797	0.630822
254.284	0.631244
253.765	0.631585
253.289	0.63192
252.777	0.632188
252.289	0.632538
251.796	0.632925
251.287	0.633256
250.78	0.633689
250.291	0.634063
249.78	0.634478
249.264	0.634904
248.782	0.635107
248.276	0.635499
247.767	0.635669
247.281	0.636057
246.769	0.636289
246.297	0.636635
245.79	0.636968
245.28	0.637329
244.776	0.637524
244.275	0.637673
243.778	0.637882
243.284	0.638194
242.775	0.638847
242.279	0.639142
241.793	0.639434
241.278	0.639345
240.787	0.639533
240.275	0.639806
239.786	0.64004
239.282	0.640351
238.778	0.64053
238.27	0.640803
237.803	0.640923
237.256	0.641097
236.785	0.641313
236.269	0.641563
235.787	0.641852
235.274	0.641976
234.787	0.64208
234.272	0.642312
233.784	0.642631
233.27	0.642943
232.786	0.643085
232.278	0.643272
231.772	0.643471
231.3	0.643695
230.781	0.643947
230.281	0.644209
229.786	0.644481
229.291	0.644741
228.773	0.644875
228.282	0.644973
227.771	0.645018
227.288	0.645146
226.79	0.645378
226.291	0.645455
225.795	0.645537
225.271	0.645547
224.772	0.645812
224.271	0.646127
223.784	0.646344
223.276	0.646422
222.786	0.646512
222.263	0.646784
221.773	0.647075
221.274	0.647268
220.79	0.64745
220.283	0.647697
219.793	0.647892
219.272	0.647966
218.777	0.648062
218.261	0.648417
217.774	0.648719
217.261	0.648969
216.772	0.649002
216.303	0.649149
215.782	0.649247
215.264	0.649432
214.776	0.64958
214.271	0.649805
213.796	0.650142
213.309	0.650383
212.791	0.65059
212.291	0.650527
211.769	0.650538
211.291	0.650524
210.767	0.650733
210.297	0.65096
209.781	0.65109
209.283	0.651101
208.772	0.651023
208.271	0.650915
207.79	0.650897
207.28	0.6509
206.767	0.651076
206.282	0.651097
205.77	0.65108
205.275	0.651113
204.788	0.651191
204.273	0.651285
203.763	0.651337
203.288	0.651434
202.785	0.651416
202.271	0.651344
201.756	0.651345
201.287	0.651476
200.776	0.651533
200.262	0.651392
199.786	0.651325
199.298	0.651349
198.776	0.651429
198.296	0.65147
197.787	0.651451
197.279	0.651447
196.766	0.651535
196.305	0.651607
195.798	0.651701
195.287	0.651774
194.792	0.651717
194.286	0.651674
193.771	0.651546
193.289	0.651539
192.781	0.651594
192.263	0.651669
191.789	0.651809
191.278	0.651814
190.775	0.651828
190.291	0.651868
189.796	0.651815
189.289	0.651685
188.777	0.651568
188.28	0.651617
187.779	0.651693
187.3	0.651646
186.793	0.651676
186.284	0.651749
185.79	0.651704
185.276	0.651641
184.773	0.651476
184.285	0.651532
183.8	0.651588
183.281	0.651552
182.77	0.651469
182.286	0.651281
181.783	0.651391
181.287	0.651504
180.792	0.651575
180.29	0.651505
179.79	0.65137
179.301	0.651442
178.796	0.651516
178.285	0.651485
177.775	0.651407
177.292	0.651422
176.777	0.651454
176.263	0.651376
175.784	0.651314
175.303	0.651356
174.781	0.651401
174.295	0.651365
173.794	0.651333
173.276	0.651313
172.809	0.651145
172.276	0.651115
171.788	0.651107
171.267	0.651033
170.791	0.650916
170.278	0.650853
169.759	0.651005
169.278	0.65103
168.778	0.651078
168.287	0.65099
167.788	0.651018
167.297	0.650867
166.792	0.650759
166.28	0.650648
165.786	0.650635
165.304	0.65064
164.783	0.650675
164.27	0.650753
163.791	0.650739
163.293	0.650611
162.775	0.650516
162.277	0.650427
161.794	0.650377
161.288	0.650293
160.784	0.65032
160.276	0.650256
159.792	0.650123
159.278	0.650066
158.802	0.650296
158.289	0.65023
157.781	0.649658
157.277	0.649434
156.758	0.649521
156.32	0.650047
155.815	0.649998
155.298	0.649937
154.781	0.649854
154.271	0.649849
153.789	0.64982
153.294	0.649819
152.771	0.649733
152.299	0.649686
151.787	0.649625
151.284	0.64962
150.774	0.649637
150.298	0.649628
149.779	0.649576
149.289	0.649514
148.788	0.64937
148.286	0.649682
147.785	0.64959
147.278	0.64948
146.789	0.649001
146.269	0.648874
145.768	0.648964
145.3	0.649011
144.781	0.648373
144.282	0.648286
143.791	0.648257
143.296	0.649114
142.793	0.649244
142.278	0.649247
141.794	0.649074
141.28	0.648996
140.794	0.648976
140.288	0.648946
139.78	0.64888
139.281	0.648852
138.8	0.648668
138.294	0.648609
137.785	0.648547
137.293	0.648788
136.798	0.648859
136.284	0.648839
135.802	0.648656
135.294	0.648628
134.785	0.648343
134.299	0.648379
133.796	0.648317
133.287	0.648383
132.786	0.648214
132.277	0.648177
131.78	0.6482
131.274	0.648139
130.797	0.647979
130.291	0.647909
129.772	0.647895
129.282	0.64804
128.809	0.648128
128.299	0.648155
127.786	0.647889
127.291	0.647671
126.795	0.647604
126.298	0.647696
125.779	0.64779
125.295	0.647755
124.783	0.647748
124.29	0.647791
123.786	0.647707
123.302	0.647576
122.782	0.647487
122.296	0.647622
121.777	0.647503
121.28	0.647461
120.785	0.647253
120.283	0.647298
119.799	0.64703
119.28	0.646967
118.807	0.64684
118.293	0.646778
117.794	0.646661
117.276	0.646581
116.796	0.646627
116.291	0.646659
115.791	0.646566
115.294	0.646345
114.777	0.646181
114.303	0.646131
113.8	0.646258
113.287	0.646222
112.779	0.646196
112.275	0.646046
111.792	0.645961
111.314	0.64595
110.793	0.645837
110.281	0.64578
109.809	0.645727
109.289	0.645623
108.782	0.645528
108.306	0.645334
107.801	0.645189
107.288	0.644969
106.8	0.644771
106.288	0.644733
105.785	0.644643
105.295	0.644536
104.794	0.644415
104.28	0.644349
103.802	0.644408
103.293	0.644304
102.783	0.644182
102.275	0.644008
101.803	0.643962
101.288	0.643951
100.786	0.64381
100.301	0.643804
99.7838	0.643614
99.2846	0.643565
98.7992	0.643378
98.2944	0.643428
97.7999	0.643447
97.3114	0.643393
96.7982	0.643236
96.2923	0.64299
95.7885	0.642901
95.3005	0.642839
94.7844	0.642809
94.2835	0.642627
93.7982	0.642543
93.2907	0.64245
92.7971	0.642466
92.2941	0.642407
91.7971	0.642327
91.2903	0.642196
90.8074	0.641985
90.2955	0.641798
89.7849	0.641591
89.2985	0.641528
88.7933	0.641455
88.2827	0.641357
87.8121	0.641244
87.2988	0.641148
86.7962	0.641074
86.2788	0.641002
85.807	0.640911
85.2829	0.640776
84.785	0.640628
84.2972	0.640437
83.7936	0.640305
83.3066	0.640107
82.7934	0.640075
82.2883	0.640124
81.7942	0.640131
81.294	0.639912
80.7848	0.639699
80.2817	0.63954
79.7929	0.639544
79.2868	0.639425
78.7891	0.639123
78.2689	0.638848
77.7845	0.638699
77.2882	0.638714
76.795	0.638725
76.2945	0.63856
75.7785	0.638366
75.3088	0.638169
74.7961	0.638011
74.2912	0.637952
73.8022	0.637857
73.303	0.637831
72.7916	0.637666
72.3083	0.637605
71.7888	0.637462
71.31	0.637405
70.8035	0.637285
70.2827	0.637133
69.803	0.636891
69.2954	0.636581
68.7989	0.636453
68.2986	0.636342
67.7992	0.636286
67.2988	0.636085
66.8165	0.635991
66.2958	0.635894
65.7832	0.635913
65.3061	0.635958
64.797	0.635952
64.2952	0.635818
63.7808	0.635671
63.3026	0.635581
62.7989	0.635641
62.2875	0.635615
61.8055	0.635565
61.2926	0.635415
60.81	0.63544
60.2998	0.635401
59.7993	0.635407
59.2847	0.63528
58.7996	0.635158
58.2892	0.635026
57.7745	0.635001
57.3058	0.635
56.7904	0.635089
56.2985	0.635127
55.7946	0.635141
55.2915	0.635141
54.8049	0.635123
54.2931	0.635208
53.7958	0.635294
53.3163	0.635359
52.8006	0.635379
52.2926	0.635393
51.808	0.635372
51.3065	0.635448
50.8008	0.635437
50.2798	0.635411
49.8024	0.635371
49.3016	0.635431
48.8093	0.635429
48.3044	0.635503
47.7945	0.635493
47.2933	0.635547
46.8011	0.635503
46.294	0.635452
45.7888	0.635535
45.2767	0.635666
44.7936	0.635805
44.3244	0.635916
43.7953	0.636087
43.3042	0.63619
42.7951	0.636183
42.2758	0.636274
41.8007	0.636465
41.2958	0.63671
40.785	0.63672
40.2962	0.636763
39.7851	0.636808
39.2896	0.636856
38.8028	0.636971
38.29	0.636963
37.8056	0.637119
37.2998	0.637193
36.801	0.637468
36.2904	0.63759
35.804	0.637744
35.2924	0.6378
34.7915	0.637993
34.3048	0.638112
33.7945	0.638251
33.2916	0.638208
32.7721	0.638388
32.2986	0.638639
31.7924	0.638912
31.292	0.639045
30.8064	0.639274
30.285	0.639393
29.7868	0.639589
29.3082	0.639641
28.7904	0.639869
28.2863	0.640091
27.8156	0.640519
27.301	0.640804
26.7855	0.64114
26.2868	0.641341
25.806	0.641642
25.3031	0.641914
24.7987	0.642084
24.3193	0.642383
23.8089	0.642681
23.2886	0.642977
22.7876	0.643234
22.2954	0.643525
21.803	0.644117
21.2937	0.644694
20.8008	0.645229
20.2943	0.645622
19.8125	0.646045
19.302	0.646661
18.7969	0.647193
18.2859	0.647941
17.8117	0.648508
17.3044	0.64921
16.7979	0.649947
16.3025	0.650706
15.7989	0.651542
15.2913	0.652395
14.8143	0.653316
14.3065	0.654369
13.8062	0.655457
13.2985	0.656711
12.8025	0.657981
12.3067	0.65932
11.8026	0.660738
11.3046	0.662272
10.8008	0.663928
10.3047	0.665897
9.72833	0.667906
9.3036	0.670015
8.81381	0.672169
8.30349	0.674681
7.80599	0.677426
7.30881	0.680402
6.81186	0.683658
6.31747	0.68723
5.82149	0.691183
5.31193	0.695592
4.81564	0.700515
4.31249	0.705866
3.82099	0.711859
3.29586	0.718474
2.82119	0.7258
2.34421	0.733065
2.0025	0.733065

## Sheet: fig2d
T (K)	rho (microOhm-cm)
399.767	84.2745
399.276	84.1848
398.778	84.094
398.276	84.0054
397.772	83.9214
397.266	83.8404
396.765	83.7632
396.262	83.6877
395.761	83.6098
395.261	83.5356
394.76	83.4612
394.258	83.3877
393.754	83.3128
393.253	83.2405
392.75	83.1675
392.247	83.0921
391.745	83.0178
391.245	82.9428
390.742	82.8681
390.242	82.7914
389.737	82.7153
389.238	82.6399
388.736	82.564
388.233	82.4855
387.733	82.4108
387.231	82.3396
386.73	82.2621
386.224	82.1867
385.724	82.1099
385.226	82.0307
384.723	81.9557
384.219	81.8763
383.718	81.7999
383.217	81.7246
382.711	81.6448
382.209	81.5639
381.707	81.4847
381.204	81.4023
380.703	81.3214
380.205	81.2399
379.704	81.1583
379.203	81.0748
378.703	80.9946
378.199	80.9132
377.697	80.831
377.195	80.7489
376.695	80.6661
376.197	80.5854
375.692	80.5062
375.19	80.4226
374.691	80.3384
374.189	80.2539
373.687	80.1709
373.187	80.0881
372.685	80.0053
372.18	79.9199
371.677	79.8298
371.169	79.743
370.676	79.6599
370.18	79.5685
369.672	79.4802
369.169	79.3924
368.67	79.3041
368.169	79.2145
367.671	79.1258
367.167	79.0355
366.661	78.9462
366.164	78.857
365.67	78.7661
365.165	78.6724
364.65	78.5807
364.152	78.4892
363.656	78.3955
363.147	78.3001
362.647	78.2086
362.157	78.1125
361.654	78.015
361.152	77.919
360.657	77.8187
360.148	77.7187
359.637	77.6184
359.132	77.5201
358.63	77.4223
358.137	77.3247
357.641	77.2226
357.134	77.122
356.644	77.0205
356.14	76.9169
355.627	76.8107
355.129	76.7084
354.628	76.6057
354.124	76.4988
353.623	76.3935
353.124	76.2849
352.623	76.1804
352.115	76.0704
351.616	75.9554
351.12	75.8475
350.614	75.7357
350.109	75.6234
349.609	75.5067
349.117	75.3942
348.602	75.2796
348.104	75.1564
347.606	75.0435
347.105	74.9252
346.603	74.8088
346.097	74.6873
345.597	74.5663
345.099	74.4437
344.597	74.3205
344.094	74.1992
343.588	74.0699
343.091	73.945
342.586	73.8156
342.088	73.6824
341.59	73.5522
341.083	73.4224
340.583	73.2891
340.081	73.1517
339.578	73.0164
339.076	72.87
338.577	72.7276
338.074	72.5851
337.573	72.4406
337.069	72.2952
336.57	72.1482
336.07	71.9992
335.564	71.8507
335.063	71.7038
334.564	71.5531
334.063	71.3994
333.56	71.2446
333.054	71.0898
332.552	70.9397
332.055	70.7852
331.555	70.6262
331.05	70.4724
330.551	70.3153
330.053	70.1577
329.546	70.0012
329.043	69.8457
328.546	69.693
328.045	69.5316
327.54	69.3761
327.04	69.2199
326.536	69.0646
326.036	68.9079
325.536	68.7556
325.034	68.6004
324.53	68.4473
324.031	68.2999
323.532	68.1509
323.027	68.0038
322.527	67.8569
322.027	67.6992
321.518	67.5558
321.018	67.4136
320.518	67.2686
320.016	67.1262
319.519	66.9824
319.015	66.8389
318.506	66.6986
318.009	66.5597
317.511	66.4198
317.01	66.2798
316.5	66.1388
316.003	66.0035
315.507	65.8635
314.995	65.7275
314.501	65.5926
313.998	65.4573
313.488	65.3246
312.993	65.1935
312.489	65.0608
311.986	64.9325
311.493	64.8017
310.979	64.6697
310.477	64.5454
309.983	64.4193
309.481	64.2921
308.98	64.166
308.478	64.042
307.974	63.9173
307.474	63.7932
306.973	63.6702
306.472	63.549
305.97	63.427
305.469	63.3031
304.966	63.1794
304.466	63.0548
303.964	62.9336
303.46	62.8158
302.959	62.6957
302.459	62.5742
301.957	62.4582
301.455	62.3424
300.953	62.2244
300.454	62.1092
299.951	61.9917
299.451	61.8766
298.95	61.7632
298.444	61.6468
297.944	61.5328
297.443	61.4162
296.942	61.3001
296.441	61.1931
295.94	61.0796
295.439	60.9676
294.937	60.8562
294.434	60.743
293.931	60.6307
293.43	60.5199
292.928	60.4096
292.426	60.2974
291.925	60.1838
291.423	60.082
290.919	59.9744
290.419	59.865
289.92	59.7581
289.417	59.6526
288.916	59.5444
288.413	59.4403
287.91	59.3349
287.41	59.228
286.907	59.1216
286.409	59.0197
285.906	58.9129
285.405	58.8096
284.904	58.7046
284.401	58.6005
283.897	58.4999
283.392	58.3966
282.894	58.293
282.394	58.1923
281.889	58.0915
281.388	57.988
280.888	57.8882
280.385	57.7874
279.883	57.6868
279.385	57.586
278.883	57.4878
278.381	57.3878
277.881	57.2896
277.379	57.1908
276.876	57.09
276.376	56.9918
275.871	56.8949
275.367	56.7965
274.869	56.6988
274.366	56.6004
273.866	56.5049
273.364	56.4097
272.863	56.3124
272.362	56.215
271.855	56.1207
271.356	56.0247
270.858	55.9277
270.355	55.8316
269.856	55.7356
269.354	55.6386
268.846	55.5447
268.35	55.4514
267.849	55.3573
267.343	55.2639
266.848	55.1713
266.348	55.0777
265.838	54.984
265.339	54.8918
264.841	54.7981
264.335	54.7146
263.834	54.6242
263.332	54.5319
262.835	54.44
262.328	54.3476
261.827	54.2565
261.331	54.164
260.819	54.071
260.32	53.9801
259.825	53.8874
259.321	53.7947
258.818	53.7041
258.318	53.6132
257.816	53.5212
257.314	53.4296
256.814	53.3386
256.314	53.2495
255.811	53.1606
255.311	53.0707
254.807	52.9808
254.304	52.8948
253.802	52.8076
253.301	52.721
252.801	52.6323
252.298	52.5439
251.794	52.4553
251.294	52.3624
250.795	52.2772
250.29	52.1897
249.792	52.1026
249.285	52.0155
248.786	51.9296
248.286	51.8429
247.78	51.7565
247.279	51.6702
246.782	51.5841
246.277	51.4974
245.775	51.4124
245.273	51.3271
244.772	51.2415
244.267	51.1555
243.768	51.0737
243.269	50.9901
242.765	50.9064
242.265	50.822
241.758	50.7381
241.256	50.6555
240.757	50.5724
240.259	50.4889
239.754	50.4033
239.246	50.3199
238.749	50.2368
238.25	50.1531
237.75	50.0699
237.245	49.9858
236.74	49.9027
236.242	49.8194
235.742	49.7365
235.244	49.6532
234.741	49.5696
234.235	49.4869
233.732	49.4059
233.232	49.3244
232.725	49.2425
232.23	49.162
231.728	49.0781
231.219	49.0019
230.724	48.9238
230.229	48.8438
229.724	48.7624
229.22	48.6814
228.719	48.6016
228.218	48.5219
227.716	48.4414
227.214	48.3615
226.713	48.2819
226.212	48.2001
225.71	48.1198
225.208	48.0406
224.707	47.9608
224.203	47.8801
223.703	47.8011
223.201	47.722
222.699	47.6376
222.197	47.5591
221.696	47.4816
221.193	47.4032
220.691	47.3249
220.189	47.2473
219.686	47.17
219.186	47.0931
218.684	47.0156
218.184	46.9384
217.679	46.8613
217.179	46.7844
216.677	46.7067
216.176	46.6298
215.672	46.5525
215.169	46.4753
214.669	46.3975
214.166	46.3201
213.665	46.2435
213.164	46.1668
212.662	46.0898
212.161	46.0129
211.659	45.9373
211.159	45.8637
210.657	45.7888
210.154	45.7143
209.651	45.6395
209.149	45.5658
208.649	45.4922
208.149	45.419
207.646	45.3451
207.145	45.2716
206.643	45.1979
206.139	45.1243
205.638	45.0513
205.137	44.9783
204.636	44.9046
204.133	44.831
203.632	44.7585
203.13	44.6847
202.626	44.61
202.124	44.535
201.625	44.4602
201.119	44.386
200.619	44.3137
200.117	44.2391
199.617	44.1665
199.113	44.0935
198.612	44.0206
198.113	43.9479
197.608	43.8756
197.108	43.8041
196.607	43.7323
196.104	43.6611
195.603	43.5892
195.099	43.5179
194.599	43.4472
194.098	43.3758
193.596	43.304
193.093	43.2332
192.59	43.1623
192.091	43.0923
191.589	43.0198
191.087	42.9481
190.583	42.8784
190.084	42.807
189.58	42.7371
189.078	42.6672
188.577	42.5968
188.076	42.5258
187.576	42.4552
187.073	42.3853
186.572	42.3151
186.069	42.2461
185.567	42.1773
185.066	42.1085
184.564	42.04
184.06	41.9714
183.56	41.9024
183.059	41.8337
182.558	41.7645
182.056	41.697
181.554	41.6287
181.051	41.5603
180.55	41.4919
180.049	41.4244
179.549	41.3554
179.044	41.2868
178.543	41.219
178.042	41.1506
177.537	41.0824
177.036	41.0149
176.534	40.9474
176.032	40.88
175.53	40.8121
175.027	40.7444
174.527	40.677
174.024	40.6107
173.524	40.5446
173.019	40.4784
172.517	40.4124
172.016	40.3464
171.514	40.2806
171.013	40.2153
170.511	40.1496
170.009	40.0848
169.506	40.0196
169.005	39.9544
168.504	39.8888
168.002	39.8241
167.501	39.7595
167	39.6946
166.498	39.6289
165.996	39.5638
165.491	39.499
164.992	39.4345
164.49	39.3698
163.989	39.3055
163.488	39.2408
162.984	39.1762
162.483	39.1121
161.982	39.0482
161.48	38.9853
160.979	38.9219
160.478	38.8592
159.976	38.7961
159.472	38.7341
158.97	38.6717
158.47	38.6095
157.968	38.547
157.466	38.4847
156.962	38.4227
156.462	38.3606
155.96	38.2991
155.458	38.2369
154.956	38.1747
154.455	38.1128
153.952	38.0506
153.45	37.9887
152.951	37.9279
152.448	37.8661
151.944	37.8049
151.443	37.7434
150.942	37.6822
150.441	37.6213
149.941	37.5606
149.439	37.5014
148.936	37.4415
148.436	37.383
147.932	37.3241
147.432	37.2654
146.93	37.2047
146.427	37.1467
145.925	37.0876
145.424	37.0287
144.922	36.9697
144.419	36.9108
143.917	36.8523
143.416	36.7935
142.915	36.7349
142.412	36.6758
141.911	36.6162
141.407	36.557
140.905	36.4992
140.402	36.4407
139.902	36.3822
139.399	36.324
138.899	36.2657
138.399	36.2076
137.894	36.1499
137.393	36.0924
136.892	36.0353
136.389	35.9783
135.889	35.9188
135.386	35.8623
134.883	35.8062
134.381	35.7503
133.882	35.6939
133.377	35.6384
132.876	35.5825
132.375	35.5268
131.873	35.4712
131.371	35.416
130.87	35.361
130.368	35.3056
129.864	35.2501
129.362	35.1944
128.859	35.1397
128.36	35.0843
127.857	35.0292
127.354	34.9742
126.852	34.9195
126.347	34.8646
125.846	34.8093
125.343	34.7544
124.841	34.7006
124.337	34.6464
123.834	34.5921
123.332	34.5389
122.83	34.4851
122.327	34.432
121.821	34.3788
121.322	34.326
120.816	34.2736
120.313	34.2207
119.81	34.1678
119.308	34.1152
118.805	34.0621
118.303	34.0093
117.8	33.9565
117.296	33.9038
116.795	33.8509
116.291	33.798
115.788	33.7456
115.286	33.6934
114.78	33.641
114.277	33.5888
113.775	33.5367
113.271	33.4844
112.769	33.4328
112.266	33.3787
111.763	33.3289
111.26	33.2786
110.757	33.2279
110.251	33.1771
109.749	33.1266
109.247	33.0766
108.746	33.0271
108.243	32.9778
107.738	32.9279
107.237	32.8786
106.733	32.8292
106.232	32.7801
105.727	32.7308
105.226	32.6822
104.722	32.6335
104.218	32.5841
103.716	32.5348
103.214	32.4867
102.709	32.4378
102.208	32.3883
101.705	32.3411
101.204	32.2951
100.699	32.2468
100.197	32.1985
99.6924	32.1504
99.1871	32.1022
98.685	32.0544
98.183	32.0069
97.68	31.9602
97.1759	31.9128
96.6719	31.8657
96.1674	31.8188
95.6671	31.7717
95.163	31.7251
94.6589	31.6778
94.1586	31.6315
93.6552	31.5852
93.1516	31.5386
92.6496	31.492
92.145	31.4457
91.6429	31.3995
91.1386	31.3528
90.6346	31.3063
90.1328	31.2599
89.6277	31.2132
89.1215	31.168
88.621	31.1225
88.1123	31.0774
87.614	31.0329
87.1115	30.9882
86.6114	30.9437
86.1072	30.8997
85.6074	30.8556
85.0994	30.8121
84.594	30.7677
84.0941	30.7238
83.5859	30.6799
83.0885	30.6365
82.5795	30.5922
82.0776	30.5475
81.5768	30.5038
81.0762	30.4605
80.5772	30.4172
80.0731	30.3726
79.5712	30.329
79.0633	30.2848
78.558	30.2404
78.0541	30.1966
77.5517	30.1523
77.0417	30.1084
76.5465	30.0645
76.0435	30.0218
75.5399	29.9785
75.0401	29.9358
74.5363	29.8928
74.0278	29.8499
73.5229	29.808
73.0211	29.7662
72.522	29.724
72.0182	29.6833
71.5182	29.6427
71.0148	29.6008
70.5121	29.5594
70.0057	29.5183
69.5045	29.4772
69.0002	29.4358
68.4939	29.3946
67.99	29.3529
67.487	29.312
66.981	29.2704
66.4811	29.2288
65.9761	29.1875
65.4743	29.1468
64.9724	29.106
64.4689	29.0653
63.9676	29.0245
63.4659	28.9845
62.9609	28.9446
62.4583	28.9047
61.9584	28.8651
61.4589	28.8256
60.9519	28.7867
60.4536	28.7474
59.9487	28.7082
59.446	28.6692
58.9413	28.6304
58.4387	28.5917
57.9392	28.5532
57.4365	28.5147
56.9325	28.4761
56.4318	28.4377
55.9325	28.3992
55.4302	28.3614
54.9228	28.3232
54.4203	28.285
53.9201	28.2469
53.4179	28.2094
52.9168	28.1721
52.4125	28.1342
51.9082	28.0974
51.4081	28.085
50.9031	28.057
50.4018	28.0215
49.8978	27.9857
49.3973	27.9498
48.8948	27.9142
48.3924	27.8781
47.8925	27.8426
47.3908	27.8074
46.8862	27.7719
46.3851	27.7367
45.8836	27.7015
45.3824	27.6662
44.8782	27.6313
44.3777	27.5963
43.8752	27.5618
43.3749	27.5273
42.8691	27.4933
42.3688	27.4597
41.8643	27.426
41.3621	27.3929
40.8581	27.36
40.355	27.3274
39.8528	27.295
39.3532	27.2631
38.8511	27.2309
38.3479	27.1989
37.8412	27.1665
37.34	27.1337
36.8364	27.1036
36.3319	27.072
35.8332	27.0409
35.3281	27.0098
34.8262	26.9792
34.3261	26.9491
33.8254	26.9187
33.3236	26.8887
32.8159	26.8589
32.3131	26.8301
31.8115	26.8016
31.3094	26.7735
30.8068	26.7452
30.3043	26.7178
29.8016	26.6905
29.2981	26.6636
28.7956	26.6369
28.2911	26.6101
27.7886	26.5834
27.2869	26.5577
26.7864	26.5313
26.2845	26.5067
25.7844	26.4816
25.2805	26.4568
24.78	26.4319
24.2758	26.4081
23.7749	26.3844
23.2702	26.3612
22.7693	26.3388
22.2677	26.3165
21.7666	26.295
21.2631	26.2741
20.7619	26.254
20.2599	26.2341
19.7576	26.2149
19.2557	26.1958
18.7546	26.1772
18.251	26.1588
17.7474	26.141
17.2461	26.1234
16.7451	26.1066
16.2427	26.0899
15.7404	26.0738
15.238	26.0591
14.735	26.0443
14.2331	26.03
13.7298	26.0165
13.2279	26.0034
12.7267	25.9916
12.2262	25.9803
11.722	25.9694
11.22	25.9589
10.7162	25.9497
10.2145	25.9405
9.71455	25.9322
9.2148	25.9244
8.7068	25.9167
8.2009	25.9099
7.70185	25.9038
7.19835	25.8979
6.6996	25.8924
6.1985	25.8881
5.69705	25.8839
5.19145	25.8796
4.7043	25.8744
4.20705	25.8711
3.6914	25.8707
3.1884	25.8683
2.68825	25.8676
2.2205	25.8672
2.00155	25.8672
1.99975	25.8673

## Sheet: fig2e
M			rho
T (K)	mu_0H (T)		T (K)	mu_0H (T)
330	0.1		330	0
300	1.6		300	1.4
250	2.2		280	1.7
200	2.6		260	1.9
150	2.9		200	2.4
100	3.2		150	2.8
50	3.3		100	3
			50	3.2
			10	3.3

## Sheet: fig3a
mu_0H (T)	M_{MnAu2} (mu_B/MnAu2)		mu_0H (T)	(rho(H)-rho(0))/rho(0) (%)
-3.86588e-05	-0.00349673		0	0
0.0999777	0.109893		0.1	-0.0143999
0.199959	0.223277		0.2	-0.046355
0.299967	0.340533		0.3	-0.0822416
0.400033	0.452681		0.4	-0.115093
0.500035	0.548597		0.5	-0.146465
0.600014	0.657599		0.6	-0.175866
0.700027	0.75005		0.7	-0.204426
0.800043	0.856505		0.8	-0.233601
0.900001	0.961158		0.9	-0.262904
1.00003	1.05378		1	-0.296113
1.10002	1.14008		1.1	-0.332841
1.20003	1.23072		1.2	-0.376537
1.30004	1.32152		1.3	-0.429165
1.40003	1.39633		1.4	-0.494873
1.50002	1.46784		1.5	-0.57279
1.60004	1.52358		1.6	-0.66256
1.70004	1.57738		1.7	-0.761239
1.80001	1.6162		1.8	-0.866752
1.90003	1.65688		1.9	-0.975787
2.00004	1.69555		2	-1.08719
2.10004	1.71947		2.1	-1.20012
2.20002	1.74578		2.2	-1.31342
2.30004	1.77009		2.3	-1.42564
2.40004	1.79549		2.4	-1.5379
2.50003	1.81132		2.5	-1.64983
2.60004	1.83035		2.6	-1.75981
2.70003	1.84486		2.7	-1.86889
2.80004	1.86196		2.8	-1.97769
2.90005	1.87134		2.9	-2.08569
3.00005	1.88588		3	-2.19255

## Sheet: fig3b
	H_0>0, j_0>0	H_0>0, j_0<0	H_0<0, j_0>0	H_0<0, j_0>0	H_0>0, j_0=0		inset
mu_0H (T)	rho^{2omega}_{asym} (nOhm-cm)	rho^{2omega}_{asym} (nOhm-cm)	rho^{2omega}_{asym} (nOhm-cm)	rho^{2omega}_{asym} (nOhm-cm)	rho^{2omega}_{asym} (nOhm-cm)		j_0 (10^9A/m^2)	|rho^{2omega}_{asym}| (nOhm-cm)
0	0.0568227	-0.0289092	0.0372293	0.0177343	-0.0671495		0	0.0105916
0.1	-0.490073	0.560673	0.572766	-0.606318	-0.0647729		1	0.313683
0.2	-0.809385	0.851312	0.849879	-0.86007	-0.0746056		2	0.551467
0.3	-0.926431	0.935945	0.969324	-0.977291	-0.0816388		3	0.707097
0.4	-0.936625	1.01413	1.0849	-1.03006	-0.0389875		4	0.834393
0.5	-0.968189	1.01591	1.05126	-1.06389	-0.0582625		5	0.873793
0.6	-0.93546	1.01288	1.0151	-0.998203	-0.0191784		6	0.969417
0.7	-0.881065	0.934296	0.928168	-0.936796	-0.0547859		7	0.987223
0.8	-0.796578	0.869074	0.870544	-0.830101	-0.0280736		8	1.01618
0.9	-0.674724	0.762756	0.722613	-0.729445	-0.0297561
1	-0.558852	0.584503	0.610374	-0.549916	0.00720107
1.1	-0.431295	0.456252	0.451695	-0.45458	-0.0196661
1.2	-0.304691	0.324685	0.324908	-0.284974	-0.0325593
1.3	-0.172675	0.232093	0.257051	-0.200405	0.00841473
1.4	-0.112087	0.182425	0.209769	-0.126718	-0.00296273
1.5	-0.0732394	0.10202	0.0893795	-0.0552405	-0.0255788
1.6	-0.0305132	0.0827375	0.0447712	-0.031246	0.0246837
1.7	0.0205706	0.0601192	0.0655204	-0.0410665	0.0290275
1.8	-0.000664452	0.0517821	0.00603305	-0.0195413	0.0033789
1.9	-0.0132847	0.0381231	-0.00275285	-0.0449336	0.0156005
2	0.0226376	-0.00376206	0.0102407	0.00449044	0.01864
2.1	0.0259721	0.0205821	0.0150311	-0.0252563	-0.0180087
2.2	0.0325186	0.0097856	0.0226692	-0.00378392	0.0241461
2.3	0.0271323	-8.05475e-05	0.0165139	-0.0600005	0.0389144
2.4	0.0251348	0.0424325	0.0104805	0.0206387	-0.00825494
2.5	0.00297174	0.00912647	0.00972839	-0.00718959	0.0107521
2.6	0.009835	-0.0159659	0.017606	-0.0205071	0.0238838
2.7	0.0409009	0.0306902	0.00325267	-0.0124017	0.0171979
2.8	0.0270331	-0.0138152	0.013812	0.0166005	0.0138891
2.9	0.0227034	0.0114937	0.00346814	-0.0330449	0.012587
3	0.0166442	0.00619252	0.0122529	0.00594521	0.00388494

## Sheet: fig4a
|j_p| = 15e9 A/m2			|j_p| = 16e9 A/m2			|j_p| = 17e9 A/m2			|j_p| = 18e9 A/m2
Time (min)	rho^{2omega}_{asym} (nOhm-cm)		Time (min)	rho^{2omega}_{asym} (nOhm-cm)		Time (min)	rho^{2omega}_{asym} (nOhm-cm)		Time (min)	rho^{2omega}_{asym} (nOhm-cm)
0	-0.0581088		0	0.0101416		0	0.0276044		0	-0.0101164
1.33535	0.0190379		1.33594	0.0444349		1.33561	0.00676657		1.33482	0.01401
2.67027	0.0450736		2.67235	-0.0157065		2.67179	0.0044145		2.67022	0.00527751
4.00511	-0.0050275		4.00724	-0.0141949		4.00797	0.0301384		4.00482	-0.00374931
5.3425	0.0149218		5.34262	0.00229361		5.34307	0.0370016		5.34102	0.0223623
6.67885	0.0249144		6.67753	0.0147565		6.67878	0.0295949		6.67669	-0.00665052
8.0135	-0.0473028		8.01296	0.00630748		8.01465	-0.00781364		8.01202	-0.0353768
9.35068	0.0144412		9.3499	-0.00608453		9.34982	-0.0382156		9.34824	-0.0122167
10.6853	0.0134293		10.684	-0.0165364		10.6857	-0.0579084		10.6836	0.0284879
12.0205	-0.0213792		12.0191	-0.0254117		12.0217	-0.0315827		12.0187	-0.00202807
14.6806	-0.165917		14.5037	-0.354226		14.7773	-0.556038		14.804	-0.787839
16.0176	-0.174311		15.8391	-0.331647		16.1122	-0.511901		16.1405	-0.737795
17.3521	-0.178872		17.1742	-0.350785		17.4481	-0.526777		17.4756	-0.803011
18.6873	-0.160943		18.5107	-0.350404		18.7838	-0.51681		18.811	-0.735447
20.0245	-0.201983		19.8459	-0.376454		20.1189	-0.522856		20.1458	-0.806215
21.3589	-0.194812		21.181	-0.39023		21.454	-0.545221		21.4826	-0.811465
22.6943	-0.191378		22.5182	-0.303718		22.7904	-0.535083		22.8175	-0.762169
24.0305	-0.185632		23.8536	-0.308419		24.1256	-0.532054		24.1531	-0.768368
25.3661	-0.136032		25.188	-0.435015		25.4624	-0.566853		25.4893	-0.758699
26.7026	-0.179652		26.5252	-0.347094		26.7974	-0.51348		26.8244	-0.758604
29.3675	0.0931631		29.1784	0.274683		29.4881	0.543319		29.7003	0.692308
30.704	0.0941261		30.5144	0.251293		30.823	0.549295		31.0355	0.694679
32.0394	0.0965499		31.8498	0.240707		32.1594	0.546774		32.3716	0.654702
33.3745	0.109712		33.1855	0.287463		33.4948	0.552242		33.7076	0.704547
34.711	0.0779769		34.5214	0.307216		34.8297	0.522132		35.0419	0.69087
36.0464	0.104449		35.8565	0.248236		36.1648	0.526809		36.3786	0.67763
37.3815	0.0895582		37.1922	0.297537		37.502	0.5832		37.714	0.699289
38.7185	0.0878022		38.5281	0.261783		38.8377	0.542471		39.0489	0.666427
40.0539	0.0918361		39.8632	0.253223		40.1728	0.535458		40.3857	0.66028
41.3882	0.0959871		41.1987	0.327637		41.5085	0.554994		41.7216	0.67977
44.1482	-0.177327		44.0223	-0.246636		44.2935	-0.472288		44.5324	-0.759898
45.4836	-0.142344		45.3569	-0.243826		45.6299	-0.482708		45.8671	-0.72557
46.8185	-0.184635		46.6939	-0.213182		46.9643	-0.497865		47.2024	-0.741937
48.1555	-0.137446		48.0287	-0.319867		48.3001	-0.482949		48.5376	-0.746392
49.4903	-0.145076		49.3644	-0.288051		49.6366	-0.474088		49.874	-0.750235
50.8263	-0.152315		50.7008	-0.286432		50.9717	-0.430046		51.2094	-0.683168
52.1622	-0.145999		52.0358	-0.246231		52.3066	-0.468361		52.5451	-0.745261
53.4978	-0.131826		53.3708	-0.233218		53.643	-0.475277		53.8812	-0.704043
54.8341	-0.135509		54.7076	-0.219809		54.9785	-0.394216		55.2158	-0.738381
56.1699	-0.168007		56.0424	-0.236634		56.313	-0.486002		56.5509	-0.700104
58.8045	0.109718		58.6544	0.315429		59.2595	0.49706		59.4047	0.679438
60.1399	0.0878333		59.989	0.381573		60.5941	0.510749		60.7401	0.756698
61.4758	0.0925578		61.3246	0.340236		61.9305	0.49956		62.0747	0.748856
62.8109	0.0494308		62.6609	0.277961		63.2662	0.486392		63.4116	0.71709
64.1463	0.0555665		63.996	0.276382		64.6016	0.485377		64.7465	0.74069
65.482	0.0681169		65.3327	0.27448		65.937	0.454764		66.0814	0.750418
66.8179	0.0576304		66.6678	0.258409		67.2731	0.546606		67.4183	0.719545
68.1539	0.0722673		68.0033	0.246418		68.6094	0.5212		68.7531	0.68348
69.4909	0.00958674		69.3397	0.263934		69.9434	0.522023		70.0885	0.687012
70.8257	0.0995414		70.6751	0.261746		71.2807	0.528978		71.4239	0.710251
73.501	-0.11331		73.523	-0.29345		74.0856	-0.424679		74.3213	-0.716864
74.8364	-0.1823		74.8595	-0.269904		75.4205	-0.425098		75.656	-0.756146
76.1721	-0.226776		76.1951	-0.278947		76.7564	-0.462625		76.9924	-0.7519
77.5077	-0.144985		77.5297	-0.190965		78.0928	-0.448762		78.3278	-0.708326
78.8431	-0.16029		78.8665	-0.254339		79.4269	-0.419373		79.6629	-0.770656
80.179	-0.170142		80.2021	-0.23886		80.7636	-0.42023		80.9991	-0.730801
81.5146	-0.179644		81.5373	-0.207853		82.0998	-0.427153		82.3342	-0.763727
82.85	-0.115926		82.874	-0.200152		83.4352	-0.44353		83.6694	-0.751127
84.1856	-0.180013		84.2091	-0.215402		84.7703	-0.416346		85.0048	-0.705969
85.5216	-0.133296		85.5453	-0.184122		86.107	-0.453449		86.3412	-0.716364
88.2434	0.141162		88.3541	0.31688		88.9575	0.573099		89.2504	0.711211
89.5786	0.120845		89.6892	0.330701		90.2924	0.568515		90.5847	0.685511
90.9148	0.0962773		91.0262	0.284278		91.6278	0.570647		91.9212	0.678474
92.2494	0.136655		92.3616	0.291697		92.9639	0.511371		93.2568	0.703058
93.5842	0.0800706		93.6965	0.276027		94.2977	0.541493		94.5914	0.695479
94.9215	0.104969		95.0335	0.301705		95.6331	0.52361		95.9276	0.699617
96.2572	0.0894404		96.3694	0.336541		96.968	0.522122		97.2633	0.723366
97.5915	0.0975765		97.7039	0.241934		98.3031	0.553831		98.5987	0.687045
98.9277	0.0622729		99.0418	0.279336		99.6398	0.529882		99.934	0.67501
100.263	0.0971787		100.377	0.296681		100.975	0.530244		101.269	0.686167
102.909	-0.163327		103.328	-0.266258		103.78	-0.501042		104.132	-0.750183
104.245	-0.157831		104.663	-0.300811		105.115	-0.455605		105.467	-0.651012
105.58	-0.12776		106	-0.273965		106.451	-0.51971		106.803	-0.724632
106.914	-0.198127		107.335	-0.28665		107.786	-0.520129		108.137	-0.735232
108.251	-0.19117		108.67	-0.299477		109.122	-0.473982		109.474	-0.723117
109.586	-0.15354		110.007	-0.258247		110.458	-0.473622		110.81	-0.732611
110.922	-0.139023		111.342	-0.295971		111.793	-0.43066		112.15	-0.680003
112.258	-0.152296		112.677	-0.256027		113.128	-0.445063		113.484	-0.707089
113.593	-0.132495		114.014	-0.242668		114.465	-0.426463		114.821	-0.768902
114.928	-0.0998297		115.349	-0.230886		115.8	-0.437069		116.157	-0.81627
117.415	0.103763		118.021	0.308052		118.594	0.526407		118.913	0.693085
118.751	0.0895883		119.356	0.281809		119.931	0.579076		120.249	0.768161
120.087	0.0990714		120.691	0.26559		121.268	0.568749		121.585	0.73022
121.423	0.0515456		122.027	0.24829		122.602	0.572825		122.919	0.745647
122.76	0.139397		123.363	0.334516		123.937	0.566872		124.255	0.696402
124.095	0.135807		124.699	0.290246		125.272	0.601492		125.59	0.67354
125.428	0.0766642		126.034	0.28626		126.61	0.57489		126.927	0.686072
126.764	0.110107		127.369	0.286851		127.945	0.550593		128.262	0.716303
128.102	0.0859261		128.706	0.28125		129.28	0.530534		129.598	0.689431
129.44	0.108584		130.041	0.250441		130.616	0.574993		130.933	0.704759

## Sheet: fig4b
j_p = +20e9 A/m^2			j_p = +18e9 A/m^2			j_p = +16e9 A/m^2			j_p = 0e9 A/m^2			j_p = -20e9 A/m^2			j_p = -18e9 A/m^2			j_p = -16e9 A/m^2
mu_0H (T)	rho^{2omega}(H)-rho^{2omega}(0) (nOhm-cm)		mu_0H (T)	rho^{2omega}(H)-rho^{2omega}(0) (nOhm-cm)		mu_0H (T)	rho^{2omega}(H)-rho^{2omega}(0) (nOhm-cm)		mu_0H (T)	rho^{2omega}(H)-rho^{2omega}(0) (nOhm-cm)		mu_0H (T)	rho^{2omega}(H)-rho^{2omega}(0) (nOhm-cm)		mu_0H (T)	rho^{2omega}(H)-rho^{2omega}(0) (nOhm-cm)		mu_0H (T)	rho^{2omega}(H)-rho^{2omega}(0) (nOhm-cm)
0.5	-0.986631		0.5	-0.791206		0.5	-0.417723		0.5	-0.0100493		0.5	0.275269		0.5	0.823467		0.5	0.921875
0.4	-1.04277		0.4	-0.76115		0.4	-0.430914		0.4	-0.0087274		0.4	0.319209		0.4	0.767908		0.4	0.893058
0.3	-0.942265		0.3	-0.733931		0.3	-0.433478		0.3	0.0572893		0.3	0.291532		0.3	0.723196		0.3	0.837016
0.2	-0.821582		0.2	-0.691228		0.2	-0.359784		0.2	0.0191406		0.2	0.2508		0.2	0.663915		0.2	0.696634
0.1	-0.468792		0.1	-0.438566		0.1	-0.237415		0.1	0.032607		0.1	0.165537		0.1	0.447517		0.1	0.52469
0	-0.0550649		0	0.00196697		0	-0.0076988		0	-0.000238295		0	-0.00461665		0	-0.0168025		0	0.0101426
-0.1	0.462926		-0.1	0.416611		-0.1	0.152453		-0.1	0.0441391		-0.1	-0.104702		-0.1	-0.320493		-0.1	-0.508403
-0.2	0.721936		-0.2	0.63656		-0.2	0.286333		-0.2	0.0305958		-0.2	-0.273157		-0.2	-0.548974		-0.2	-0.751068
-0.3	0.778135		-0.3	0.732162		-0.3	0.309964		-0.3	0.0386214		-0.3	-0.265194		-0.3	-0.70053		-0.3	-0.925817
-0.4	0.842727		-0.4	0.770577		-0.4	0.356753		-0.4	0.0121382		-0.4	-0.320373		-0.4	-0.749069		-0.4	-0.963921
-0.5	0.850985		-0.5	0.785605		-0.5	0.345395		-0.5	-0.000287293		-0.5	-0.358084		-0.5	-0.780658		-0.5	-0.959766
-0.5	0.839604		-0.5	0.767514		-0.5	0.312639		-0.5	0.0329673		-0.5	-0.379242		-0.5	-0.726984		-0.5	-0.981167
-0.4	0.862522		-0.4	0.750381		-0.4	0.299178		-0.4	0.0510337		-0.4	-0.307477		-0.4	-0.756504		-0.4	-1.00227
-0.3	0.852593		-0.3	0.746198		-0.3	0.294323		-0.3	0.0262071		-0.3	-0.286955		-0.3	-0.637856		-0.3	-0.915616
-0.2	0.723865		-0.2	0.635416		-0.2	0.195225		-0.2	-0.00417753		-0.2	-0.23642		-0.2	-0.634173		-0.2	-0.860533
-0.1	0.522117		-0.1	0.402478		-0.1	0.129919		-0.1	0.0497042		-0.1	-0.15742		-0.1	-0.360731		-0.1	-0.560337
0	0.0550649		0	-0.00196697		0	0.0076988		0	0.000238295		0	0.00461665		0	0.0168025		0	-0.0101426
0.1	-0.489091		0.1	-0.409219		0.1	-0.219112		0.1	0.0154337		0.1	0.111835		0.1	0.417071		0.1	0.329522
0.2	-0.752149		0.2	-0.647999		0.2	-0.278261		0.2	-0.0044329		0.2	0.257105		0.2	0.601515		0.2	0.642565
0.3	-0.909923		0.3	-0.712262		0.3	-0.358886		0.3	-0.0581177		0.3	0.297291		0.3	0.680785		0.3	0.806839
0.4	-0.879628		0.4	-0.809216		0.4	-0.381332		0.4	-0.00347887		0.4	0.276918		0.4	0.764801		0.4	0.812157
0.5	-0.956897		0.5	-0.834402		0.5	-0.469905		0.5	-0.0324238		0.5	0.236293		0.5	0.78449		0.5	0.815198

## Sheet: fig4c
sweeping			switching			T_{sam}
j_0 (10^9 A/m2)	rho^{2omega}_{asym} (nOhm-cm)		j_p (10^9 A/m2)	rho^{2omega}_{asym} (nOhm-cm)		j_p (10^9 A/m2)	T_{sam} (K)
0	-0.0105916		0	-0.0187883		1	298.176
1	-0.313683		4	-0.030816		2	300.617
2	-0.551467		8	-0.0158124		3	300.418
3	-0.707097		10	-0.00697072		4	301.311
4	-0.834393		12	-0.0593346		5	300.745
5	-0.873793		14	-0.10266		6	302.346
6	-0.969417		15	-0.260825		7	303.703
7	-0.987223		16	-0.386416		8	304.919
8	-1.01618		17	-0.62258		9	304.482
			18	-0.794682		10	307.073
			19	-0.880271		11	309.322
			20	-0.908529		12	311.947
						13	314.243
						14	317.71
						15	321.15
						16	324.288
						17	327.303
						18	331.58
						19	336.486
						20	341.101

## Sheet: fig5a-f
	Fig. 5a	Fig. 5a	Fig. 5b	Fig. 5b	Fig. 5c	Fig. 5c	Fig. 5d	Fig. 5d	Fig. 5e	Fig. 5f
	H_0 > 0, I_0 > 0	H_0 > 0, I_0 < 0	H_0 < 0, I_0 > 0	H_0 < 0, I_0 < 0	H_0 > 0, I_0 > 0	H_0 > 0, I_0 < 0	H_0 < 0, I_0 > 0	H_0 < 0, I_0 < 0	H_0 > 0	H_0 < 0
mu_0H (T)	R^{2omega}_{asym} (microOhm)	R^{2omega}_{asym} (microOhm)	R^{2omega}_{asym} (microOhm)	R^{2omega}_{asym} (microOhm)	R_T (mOhm)	R_T (mOhm)	R_T (mOhm)	R_T (mOhm)	DeltaR_T (mOhm)	DeltaR_T (mOhm)
0	-5.24952	-2.55213	-3.95334	-3.47285	-1.48768	-1.56885	-1.56108	-1.46872	40.584	-46.1813
0.1	-29.6916	33.8908	24.5332	-30.0118	-1.48805	-1.56793	-1.55332	-1.45976	39.9368	-46.779
0.2	-50.0524	44.9274	44.7443	-43.9095	-1.4899	-1.56535	-1.54866	-1.45579	37.7249	-46.4364
0.3	-40.5911	45.7135	53.734	-40.7972	-1.4967	-1.56661	-1.54849	-1.45922	34.9567	-44.6311
0.4	-53.6511	49.0576	56.0706	-55.3536	-1.50177	-1.57064	-1.55623	-1.46633	34.4339	-44.9504
0.5	-51.2975	51.2651	51.421	-56.5133	-1.50841	-1.57684	-1.56147	-1.48109	34.2137	-40.1875
0.6	-53.8625	54.2643	54.2627	-57.162	-1.52077	-1.58374	-1.5766	-1.49481	31.4855	-40.8914
0.7	-63.7367	67.9435	67.2714	-63.9447	-1.53364	-1.59557	-1.58419	-1.50991	30.9651	-37.1419
0.8	-70.1945	64.0733	55.5903	-61.6087	-1.54421	-1.60273	-1.59809	-1.53129	29.2592	-33.4026
0.9	-60.8537	66.2842	69.8716	-54.7256	-1.55576	-1.61533	-1.61172	-1.55104	29.7862	-30.338
1	-64.1971	68.8157	69.9393	-60.2447	-1.5696	-1.6248	-1.62525	-1.56275	27.6004	-31.2474
1.1	-56.1922	71.5202	68.01	-58.8903	-1.58419	-1.6361	-1.63207	-1.57352	25.9566	-29.2742
1.2	-48.8114	61.9262	64.2972	-58.1369	-1.59727	-1.6466	-1.6373	-1.58348	24.6638	-26.9102
1.3	-52.6154	59.4643	48.0089	-53.6858	-1.60693	-1.65405	-1.64236	-1.59499	23.5627	-23.6842
1.4	-50.3027	55.7693	49.3749	-46.8231	-1.61333	-1.66189	-1.64845	-1.60402	24.2805	-22.2158
1.5	-47.824	54.1453	42.052	-35.2894	-1.62328	-1.67027	-1.65681	-1.6113	23.4961	-22.7533
1.6	-35.101	44.6341	37.6911	-26.6117	-1.63145	-1.67631	-1.66026	-1.62143	22.4325	-19.4126
1.7	-24.545	30.9383	34.0948	-28.976	-1.63842	-1.68092	-1.66601	-1.62027	21.2503	-22.8721
1.8	-19.0041	15.1147	19.9575	-22.7013	-1.63818	-1.68243	-1.66289	-1.62271	22.125	-20.0889
1.9	-13.2048	26.2676	20.8724	-6.34278	-1.63603	-1.67539	-1.65479	-1.61561	19.6799	-19.5905
2	-14.1373	8.33019	8.19544	-8.01134	-1.63077	-1.66429	-1.64169	-1.60646	16.7587	-17.6144
2.1	-2.85132	12.9905	12.9861	-5.67227	-1.6246	-1.65232	-1.62655	-1.59715	13.8566	-14.6999
2.2	-9.86002	9.36667	9.64197	-6.57927	-1.61453	-1.63962	-1.61335	-1.58721	12.5462	-13.068
2.3	-2.16419	15.204	3.16024	-1.2134	-1.60738	-1.63088	-1.60331	-1.58288	11.7528	-10.2127
2.4	-5.5916	11.5651	8.02459	0.883	-1.60423	-1.62496	-1.59876	-1.57766	10.3616	-10.5489
2.5	-1.96032	2.40609	9.67656	-6.20655	-1.60112	-1.62073	-1.59428	-1.5756	9.80449	-9.33917
2.6	-2.7164	4.25877	0.705952	1.40427	-1.60229	-1.61595	-1.59035	-1.5759	6.83085	-7.22722
2.7	-3.39307	9.77262	-4.79035	-2.60343	-1.60177	-1.61319	-1.58989	-1.57649	5.71133	-6.70045
2.8	-2.32548	9.42889	-0.899231	-0.306033	-1.59951	-1.61303	-1.59091	-1.5783	6.75737	-6.30398
2.9	4.56629	12.8643	0.691804	-4.45179	-1.59936	-1.60993	-1.59014	-1.58053	5.28704	-4.8058
3	0.368378	-5.28999	0.00770156	-6.14754	-1.60003	-1.60928	-1.59013	-1.58069	4.62195	-4.72167
3.1	-6.16388	8.32213	-0.756221	-2.1176	-1.601	-1.60723	-1.59141	-1.58312	3.11311	-4.1444
3.2	2.92538	1.06032	2.11103	5.2473	-1.60203	-1.60698	-1.59247	-1.585	2.47263	-3.73702
3.3	-1.32838	12.6481	-2.52353	1.36753	-1.60062	-1.60624	-1.59219	-1.58702	2.80733	-2.58788
3.4	-8.11839	4.03304	2.70341	6.94968	-1.60162	-1.60316	-1.59462	-1.58876	0.773502	-2.92979
3.5	-11.5859	10.6134	4.87738	-7.02318	-1.60333	-1.60326	-1.59319	-1.58972	-0.0356137	-1.735
3.6	-1.91236	1.55253	-2.9317	-3.95305	-1.60338	-1.60192	-1.59394	-1.59074	-0.725592	-1.59821
3.7	0.688844	13.1742	-1.77954	1.87443	-1.60318	-1.59833	-1.59403	-1.59072	-2.4276	-1.65663
3.8	-3.22115	2.85841	6.10863	8.25187	-1.60109	-1.59661	-1.59406	-1.59076	-2.24148	-1.64883
3.9	3.73335	3.63969	2.37874	-0.905768	-1.59962	-1.59245	-1.59416	-1.59028	-3.58778	-1.94091
4	-4.02269	-3.85841	-8.55993	3.94653	-1.59923	-1.5927	-1.59335	-1.59036	-3.26205	-1.49362
4.1	0.813144	4.67253	-6.35278	4.40167	-1.59841	-1.59034	-1.59432	-1.58809	-4.03463	-3.11264
4.2	-4.11753	4.61854	2.80606	-0.967899	-1.59552	-1.58951	-1.59241	-1.58868	-3.00572	-1.86752
4.3	-1.88608	1.5677	-5.3029	-2.55107	-1.59335	-1.58636	-1.59106	-1.58841	-3.49443	-1.32463
4.4	2.68359	0.951169	2.73909	-5.33717	-1.59127	-1.58425	-1.5922	-1.58728	-3.50967	-2.46152
4.5	-8.93476	3.08011	5.6032	6.17928	-1.58983	-1.58246	-1.58981	-1.58532	-3.68705	-2.24152
4.6	-4.35534	4.23934	-9.43869	-0.109941	-1.58762	-1.5817	-1.58584	-1.58368	-2.9612	-1.0832
4.7	4.37925	3.69618	-0.315167	-6.11796	-1.58544	-1.57947	-1.58345	-1.58408	-2.98491	0.313261
4.8	7.63267	-4.27926	5.99282	-2.80306	-1.58248	-1.57659	-1.58371	-1.58289	-2.9483	-0.410215
4.9	-1.4821	1.53809	-2.05248	-0.429368	-1.57985	-1.57489	-1.58184	-1.5806	-2.48074	-0.618675
5	6.19262	6.05766	12.8404	8.74165	-1.57888	-1.57341	-1.58021	-1.57952	-2.73518	-0.347322
0	5.24952	2.55213	3.95334	3.47285	-1.48417	-1.54786	-1.55311	-1.46672	31.8483	-43.1959
-0.1	29.6916	-33.8908	-24.5332	30.0118	-1.48117	-1.54776	-1.56393	-1.48309	33.2953	-40.4221
-0.2	50.0524	-44.9274	-44.7443	43.9095	-1.48024	-1.54715	-1.57497	-1.49769	33.4574	-38.6384
-0.3	40.5911	-45.7135	-53.734	40.7972	-1.47915	-1.5501	-1.5875	-1.51407	35.4775	-36.7137
-0.4	53.6511	-49.0576	-56.0706	55.3536	-1.48092	-1.55346	-1.6029	-1.528	36.2676	-37.4472
-0.5	51.2975	-51.2651	-51.421	56.5133	-1.48745	-1.55302	-1.61776	-1.54499	32.7826	-36.3859
-0.6	53.8625	-54.2643	-54.2627	57.162	-1.49441	-1.56178	-1.63734	-1.56719	33.686	-35.0736
-0.7	63.7367	-67.9435	-67.2714	63.9447	-1.50525	-1.57238	-1.65214	-1.58846	33.5604	-31.843
-0.8	70.1945	-64.0733	-55.5903	61.6087	-1.52494	-1.58627	-1.67225	-1.61424	30.6668	-29.0064
-0.9	60.8537	-66.2842	-69.8716	54.7256	-1.54489	-1.60292	-1.70041	-1.63737	29.0156	-31.5219
-1	64.1971	-68.8157	-69.9393	60.2447	-1.57445	-1.62656	-1.72618	-1.66827	26.0524	-28.9552
-1.1	56.1922	-71.5202	-68.01	58.8903	-1.60356	-1.65619	-1.75697	-1.69853	26.3162	-29.2204
-1.2	48.8114	-61.9262	-64.2972	58.1369	-1.64009	-1.68424	-1.78905	-1.73552	22.0733	-26.7645
-1.3	52.6154	-59.4643	-48.0089	53.6858	-1.675	-1.7179	-1.81988	-1.77174	21.4478	-24.0712
-1.4	50.3027	-55.7693	-49.3749	46.8231	-1.71166	-1.75014	-1.84925	-1.80528	19.2389	-21.9859
-1.5	47.824	-54.1453	-42.052	35.2894	-1.74503	-1.78263	-1.87897	-1.83792	18.799	-20.5283
-1.6	35.101	-44.6341	-37.6911	26.6117	-1.77274	-1.80927	-1.905	-1.86678	18.2675	-19.1093
-1.7	24.545	-30.9383	-34.0948	28.976	-1.79793	-1.83586	-1.92709	-1.89161	18.9687	-17.7419
-1.8	19.0041	-15.1147	-19.9575	22.7013	-1.81993	-1.85588	-1.94581	-1.91022	17.976	-17.7954
-1.9	13.2048	-26.2676	-20.8724	6.34278	-1.83525	-1.87125	-1.95432	-1.92467	18.003	-14.8248
-2	14.1373	-8.33019	-8.19544	8.01134	-1.84766	-1.87669	-1.95676	-1.93296	14.5146	-11.8977
-2.1	2.85132	-12.9905	-12.9861	5.67227	-1.85575	-1.8804	-1.95693	-1.93675	12.3269	-10.0868
-2.2	9.86002	-9.36667	-9.64197	6.57927	-1.85881	-1.88224	-1.9542	-1.93614	11.7115	-9.03042
-2.3	2.16419	-15.204	-3.16024	1.2134	-1.86263	-1.88352	-1.95156	-1.93848	10.4453	-6.53692
-2.4	5.5916	-11.5651	-8.02459	-0.883	-1.86675	-1.88636	-1.94903	-1.94033	9.80327	-4.3494
-2.5	1.96032	-2.40609	-9.67656	6.20655	-1.87095	-1.88694	-1.94775	-1.9393	7.99461	-4.22586
-2.6	2.7164	-4.25877	-0.705952	-1.40427	-1.87545	-1.88995	-1.94593	-1.94146	7.25396	-2.23456
-2.7	3.39307	-9.77262	4.79035	2.60343	-1.87993	-1.89173	-1.94801	-1.94425	5.89967	-1.87821
-2.8	2.32548	-9.42889	0.899231	0.306033	-1.88419	-1.89374	-1.94671	-1.94125	4.77359	-2.7324
-2.9	-4.56629	-12.8643	-0.691804	4.45179	-1.88823	-1.89664	-1.94527	-1.94243	4.20612	-1.42455
-3	-0.368378	5.28999	-0.00770156	6.14754	-1.89117	-1.89977	-1.94581	-1.94322	4.29834	-1.29585
-3.1	6.16388	-8.32213	0.756221	2.1176	-1.8952	-1.90279	-1.94463	-1.94372	3.79399	-0.453766
-3.2	-2.92538	-1.06032	-2.11103	-5.2473	-1.89665	-1.90376	-1.94486	-1.94364	3.55519	-0.609964
-3.3	1.32838	-12.6481	2.52353	-1.36753	-1.89922	-1.90612	-1.94538	-1.94353	3.45376	-0.928806
-3.4	8.11839	-4.03304	-2.70341	-6.94968	-1.90245	-1.9079	-1.94294	-1.94132	2.72734	-0.807134
-3.5	11.5859	-10.6134	-4.87738	7.02318	-1.90404	-1.90913	-1.94155	-1.94161	2.54848	0.0273147
-3.6	1.91236	-1.55253	2.9317	3.95305	-1.90618	-1.91094	-1.94165	-1.94019	2.37946	-0.729295
-3.7	-0.688844	-13.1742	1.77954	-1.87443	-1.90708	-1.90909	-1.93947	-1.93898	1.00291	-0.244706
-3.8	3.22115	-2.85841	-6.10863	-8.25187	-1.911	-1.91128	-1.93694	-1.93551	0.141315	-0.715348
-3.9	-3.73335	-3.63969	-2.37874	0.905768	-1.9111	-1.91036	-1.93339	-1.93505	-0.372093	0.829744
-4	4.02269	3.85841	8.55993	-3.94653	-1.91125	-1.91258	-1.93398	-1.93398	0.664991	-0.00080637
-4.1	-0.813144	-4.67253	6.35278	-4.40167	-1.91304	-1.91179	-1.93249	-1.93064	-0.627304	-0.923642
-4.2	4.11753	-4.61854	-2.80606	0.967899	-1.91273	-1.91094	-1.93161	-1.92962	-0.897975	-0.998054
-4.3	1.88608	-1.5677	5.3029	2.55107	-1.91228	-1.91032	-1.92874	-1.92791	-0.979424	-0.412638
-4.4	-2.68359	-0.951169	-2.73909	5.33717	-1.9139	-1.90979	-1.92712	-1.92652	-2.05819	-0.298283
-4.5	8.93476	-3.08011	-5.6032	-6.17928	-1.91241	-1.91031	-1.92412	-1.92553	-1.04735	0.705752
-4.6	4.35534	-4.23934	9.43869	0.109941	-1.91396	-1.90989	-1.9223	-1.92301	-2.03371	0.358585
-4.7	-4.37925	-3.69618	0.315167	6.11796	-1.9117	-1.90709	-1.9213	-1.92221	-2.30257	0.456033
-4.8	-7.63267	4.27926	-5.99282	2.80306	-1.91317	-1.90694	-1.92049	-1.91921	-3.1169	-0.641369
-4.9	1.4821	-1.53809	2.05248	0.429368	-1.91307	-1.90633	-1.91764	-1.91691	-3.3686	-0.363593
-5	-6.19262	-6.05766	-12.8404	-8.74165	-1.91241	-1.90375	-1.91722	-1.91447	-4.33124	-1.37592

## Sheet: fig5g-i
|I_0| (mA)	Delta R^{2omega}_{asym} (microOhm)	Delta R_T (microOhm)
0	3.86803	-0.325128
2	29.3684	19.6969
4	46.9156	25.3094
6	58.6113	38.6787
8	63.7545	40.6239
